# Supplementary material for: Potent, Reversible, and Specific Chemical Inhibitors of Eukaryotic Ribosome Biogenesis
Source: Cell. 2016 Oct 6;167(2):512–524.e14. doi: 10.1016/j.cell.2016.08.070 (PMC5116814; doi:10.1016/j.cell.2016.08.070)
Supplement: Table S1. Fission Yeast Strains Used in This Study, Related to Star Methods and Figures 1, 2, 4, 5, 6, S1, S2, S3, S5, S6, and S7 [file mmc1.xlsx]

## Sheet: Table S1
Table S1. Fission yeast strain list
Fig. 1A, C	SAK84	h+	ade6-M216 leu1 pap1::kanr bfr1::hygr pmd1::natr caf5::kanr mfs1::natr erg5* dnf2*
	SAK214	h+	ade6 leu1 cut1-22 pap1::kanr bfr1::hygr pmd1::natr caf5::kanr mfs1::natr erg5* dnf2*
	SAK236	h-	ade6 leu1 cut2-364 pap1::kanr bfr1::hygr pmd1::natr caf5::kanr mfs1::natr erg5* dnf2* [background mutations including mdn1-L1113F]
Fig. 1D	SAK226	h-	ade6-M210 leu1 cut2-364 [background mutations including mdn1-L1113F]
	SAK302	h-	ade6-M210 leu1 cut2+ [background mutations including mdn1-L1113F]
Fig. 1E	SAK72	h+	ade6 leu1 pap1::kanr prt1::natr bfr1::hygr pmd1::natr caf5::kanr mfs1::natr erg5* dnf2*
Fig. 1F, G	SAK2007	h-	leu1
	SAK837	h+(h-)	leu1 mdn1-E1044EV
	SAK814	h-	leu1 mdn1-F1093L
	SAK815	h+(h-)	leu1 mdn1-F1093S
	SAK816	h+(h-)	leu1 mdn1-F1097S
	SAK777	h+(h-)	leu1 mdn1-D1123E
	SAK792	h+(h-)	leu1 mdn1-E1187K
	SAK813	h+(h-)	leu1 mdn1-L1335S
Fig. 2C	SAK2007	h-	leu1
	SAK2102	h-	leu1 mdn1+<<kanr
	SAK2168	h-	leu1 mdn1-ts26<<kanr
	SAK2167	h90	ade6-M216 leu1 mdn1-ts26(I3280M->I)<<kanr
Fig. 2E, F	SAK2189	h+	leu1 mdn1-ts26<<hygr
Fig. 4A, B	SAK618	h-	ura4-D18 leu1::Padh1-Rpl2501-GFP-Tnmt1-ura4+ c::adh21-gar1-mcherry<<hygr
	SAK3227	h+(h-)	mdn1(1093FL) leu1::Padh1-Rpl2501-GFP-Tnmt1-ura4+ c::adh21-gar1-mcherry<<hygr (ura4?)
Fig. 4C	SAK3131	h90(h-)	leu1::Padh1-Rpl2501-GFP-Tnmt1-ura4+ c::adh21-gar1-mcherry<<hygr mdn1-ts26<<kanr (ade6? ura4?)
Fig. 4D	SAK614	h-	ura4-D18 leu1::Padh1-rps2-GFP-Tnmt1-ura4+
	SAK615	h-	ura4-D18 leu1::Padh1-rps3-GFP-Tnmt1-ura4+
Fig. 4E, F, H	SAK618	h-	ura4-D18 leu1::Padh1-Rpl2501-GFP-Tnmt1-ura4+ c::adh21-gar1-mcherry<<hygr
Fig. 5B	SAK2007	h-	leu1
Fig. 5C, E	SAK3184	h-	leu1 rix1-5FLAG<<kanr z::Padh21-GFP-rsa4<<natr
	SAK3189	h+(h-)	leu1 mdn1-ts26<<kanr rix1-5FLAG<<kanr z::Padh21-GFP-rsa4<<natr
Fig. 5D	SAK3586	h-	leu1 rix1-5FLAG<<kanr ytm1-3HA<<natr
	SAK3592	h-	leu1 mdn1-ts26<<hygr rix1-5FLAG<<kanr ytm1-3HA-natr
Fig. 6A, B	SAK686	h-	leu1 rix7-GFP<<natr
	SAK687	h-	leu1 ppp1-GFP<<natr
	SAK600	h-	leu1 ytm1-GFP<<natr
	SAK714	h-	leu1 nsa1-GFP<<natr
Fig. 6C, D	SAK712	h-	leu1 rix7-GFP<<natr c::adh21-gar1-mcherry<<hygr
Fig. 6E, H	SAK3703	h-	leu1 rix7-GFP<<natr nsa1-5FLAG<<kanr
	SAK3704	h-	leu1 mdn1(1093FL) rix7-GFP<<natr nsa1-5FLAG<<kanr
Fig. 6F	SAK3705	h-	leu1 ppp1-GFP<<natr nsa1-5FLAG<<kanr
	SAK3706	h-	leu1 mdn1(1093FL) ppp1-GFP<<natr nsa1-5FLAG<<kanr
Fig. 6G	SAK3711	h-	leu1 nsa1-5FLAG<<kanr ytm1-3HA<<natr
Fig. 6I	SAK3710	h+(h-)	leu1 GFP-mdn1<<kanr nsa1-5FLAG<<kanr
Fig. S1A	SAK1	h+	ade6-M210 leu1 ura4-D18
	SAK226	h-	ade6-M210 leu1 cut2-364 [background mutations including mdn1-L1113F]
Fig. S1C,D	SAK1	h+	ade6-M210 leu1 ura4-D18
	SAK430	h+	ade6-M210 leu1 ura4-D18 kanr<<mdn1+
	SAK472	h+	ade6-M210 leu1 ura4-D18 kanr<<mdn1-L1113F
Fig. S1E	SAK84	h+	ade6-M216 leu1 pap1::kanr bfr1::hygr pmd1::natr caf5::kanr mfs1::natr erg5* dnf2*
Fig. S2C, D	SAK2007	h-	leu1
	SAK302	h-	ade6-M210 leu1 cut2+ [background mutations including mdn1-L1113F]
	SAK814	h-	leu1 mdn1-F1093L
Fig. S3B	SAK2007	h-	leu1
	SAK2123	h90	ade6 leu1 mdn1-ts26<<kanr
Fig. S5B	SAK2007	h-	leu1
	SAK814	h-	leu1 mdn1-F1093L
Fig. S5C	SAK2007	h-	leu1
	SAK2123	h90	ade6 leu1 mdn1-ts26<<kanr
Fig. S6A	SAK770	h-	leu1 rix1-5FLAG<<kanr
Fig. S6B	SAK3586	h-	leu1 rix1-5FLAG<<kanr ytm1-3HA<<natr
Fig. S7A	SAK2007	h-	leu1
	SAK747	h-	leu1 rix7-GFP<<natr rix1-5FLAG<<kanr
	SAK3703	h-	leu1 rix7-GFP<<natr nsa1-5FLAG<<kanr
Fig. S7B	SAK770	h-	leu1 rix1-5FLAG<<kanr
	SAK3703	h-	leu1 rix7-GFP<<natr nsa1-5FLAG<<kanr
Fig. S7C	SAK3710	h+(h-)	leu1 GFP-mdn1<<kanr nsa1-5FLAG<<kanr
Note: * indicates frameshift mutation that we previously found in MDR-sup strain (Aoi Y et al. (2014) Cell Cycle).
