# Supplementary material for: Potent, Reversible, and Specific Chemical Inhibitors of Eukaryotic Ribosome Biogenesis
Source: Cell. 2016 Oct 6;167(2):512–524.e14. doi: 10.1016/j.cell.2016.08.070 (PMC5116814; doi:10.1016/j.cell.2016.08.070)
Supplement: Table S2. Plasmids Used in This Study, Related to Star Methods and Figures 2, 5, and S1 [file mmc2.xlsx]

## Sheet: Table S2
Table S2. Plasmid list
Fig. 2E	pSAK45	pREP1-NTAPdNde
	pSAK514	pREP1-NTAPdNde-mdn1full+ApaI
	pSAK587	pREP1-NTAPdNde-mdn1-walkerA1-KA
	pSAK588	pREP1-NTAPdNde-mdn1-walkerA2-KA
	pSAK589	pREP1-NTAPdNde-mdn1-walkerA3-KA
	pSAK625	pREP1-NTAPdNde-mdn1-walkerA4-KA
	pSAK626	pREP1-NTAPdNde-mdn1-walkerA5-KA
	pSAK627	pREP1-NTAPdNde-mdn1-walkerA6-KA
	pSAK590	pREP1-NTAPdNde-mdn1-walkerB2-EQ
	pSAK522	pREP1-NTAPdNde-mdn1-walkerB3-EQ
	pSAK628	pREP1-NTAPdNde-mdn1-walkerB4-EQ
	pSAK629	pREP1-NTAPdNde-mdn1-walkerB5-EQ
	pSAK540	pREP1-NTAPdNde-mdn1-RARA-R2
	pSAK557	pREP1-NTAPdNde-mdn1-RARA-R3
	pSAK521	pREP1-NTAPdNde-mdn1-RARA-R4
	pSAK541	pREP1-NTAPdNde-mdn1-RARA-R5
	pSAK542	pREP1-NTAPdNde-mdn1-RARA-R6
Fig. 2F	pSAK45	pREP1-NTAPdNde
	pSAK514	pREP1-NTAPdNde-mdn1full+ApaI
	pSAK644	pREP1-NTAPdNde-mdn1-R finger3 R1A
	pSAK645	pREP1-NTAPdNde-mdn1-R finger3 R2A
	pSAK534	pREP1-NTAPdNde-mdn1-R finger4 R1A
	pSAK535	pREP1-NTAPdNde-mdn1-R finger4 R2A
	pSAK646	pREP1-NTAPdNde-mdn1-R finger6 R1A
	pSAK647	pREP1-NTAPdNde-mdn1-R finger6 R2A
	pSAK557	pREP1-NTAPdNde-mdn1-RARA-R3
	pSAK521	pREP1-NTAPdNde-mdn1-RARA-R4
	pSAK542	pREP1-NTAPdNde-mdn1-RARA-R6
Fig. 5B	pSAK86	pREP1
	pSAK189	pRep1-rsa4cDNA (WT) #3
	pSAK192	pRep1-rsa4cDNA (E105D) #1
Fig. S1E	pSAK45	pREP1-NTAPdNde
	pSAK56	pREP1-NTAPdNde-mdn1full
	pSAK628	pREP1-NTAPdNde-mdn1-F1093L
	pSAK606	pREP1-NTAPdNde-mdn1-D1123E
